# Supplementary material for: Iterative machine learning-based chemical similarity search to identify novel chemical inhibitors
Source: J Cheminform. 2023 Sep 23;15:86. doi: 10.1186/s13321-023-00760-6 (PMC10517535; doi:10.1186/s13321-023-00760-6)
Supplement: Supplementary file 2 — Additional file 2: Table S1. SMILES for the tested compounds. [file 13321_2023_760_MOESM2_ESM.txt]

Table S1. SMILES for the tested compounds
Name	SMILES	POC (%)
ZINC5814210	C1=NC2=NNC(=C2C(=N1)N)I	3.6
ZINC5479148	C1=NC2=NNC(=C2C(=N1)N)Br	15
ZINC32911363	C1CC1C2=NC3=NNC(=C3C=C2Cl)N	20
ZINC4023558	CC1=C(C(=NC2=NNC(=C12)N)C)Br	43
ZINC48325380	c1nc(NC[C@@H]2CCCOC2)c2cn[nH]c2n1	72
ZINC261507424	C1=CC(=NN2C1=NC(=N2)N)Br	77
ZINC32581883	Nc1nc(N2CC=CC2)c2cn[nH]c2n1	85
ZINC72156820	c1nc(N2CCn3cncc3C2)c2nc[nH]c2n1	88
ZINC0130101	CN1CCN(CC1)C2=NC3=NC=NC(=C3N2)N	90
ZINC16052626	C1CN(CCC1N)C2=NC=NC3=C2NC=N3	91
ZINC1573667	Nc1ncnc2nc(C(F)(F)F)[nH]c12	100
ZINC70450773	CN1CCc2nc3ncnn3c(N)c2C1	100
ZINC84199299	C1=CC2=NN=C(N2C=C1Br)N	100
ZINC8557584	CC(C)(CO)NC1=C2C=NN(C2=NC=N1)C	100
ZINC81947236	C1CN(CCN1)C2=NN3C=CN=C3C=C2	100
ZINC0061493	C1=C2C(=CC3=C1C(=O)NC3=O)C(=O)NC2=O	100
ZINC9419630	CN1CCN(CC1)C2=NC(=NC3=C2NC=N3)Cl	100
